# Supplementary material for: CD93 maintains endothelial barrier function and limits metastatic dissemination
Source: JCI Insight. 2024 Mar 5;9(7):e169830. doi: 10.1172/jci.insight.169830 (PMC11128212; doi:10.1172/jci.insight.169830)
Supplement: Supporting data values [file jciinsight-9-169830-s062.xlsx]

## Sheet: Figure 1B,C,D
	Distribution of CD93, MMRN2 and Fibronectin in metastatic lesions (%)
CD93		Scoring
		0	0.75	1	1.25	1.5	1.75	2
	Lung Primary	0	0	2	7	7	27	58
	Lung metastasis	0	0	14	10	16	14	46
	Melanoma Metastasis	0	5	5	5	10	10	65
MMRN2		Scoring
		0	0.75	1	1.25	1.5	1.75	2
	Lung Primary	0	2	20	18	25	22	13
	Lung metastasis	2	6	16	12	28	18	18
	Melanoma Metastasis	0	5	10	25	25	10	25
FN		Scoring
		0	0.75	1	1.25	1.5	1.75	2
	Lung Primary	0	0	28	10	15	25	22
	Lung metastasis	6	10	26	12	12	6	28
	Melanoma Metastasis	0	0	25	10	15	25	25

## Sheet: Figure 2B
	HCmel12 tumor growth in wild-type and CD93-/- mice
		Tumor size in mm3
	Day		Wild-type (n=16)																	CD93-/- (n=16)
Row 1	10		0	0	0	0	0.5	0.5	0	0.5	0.5	0	8.8	0.5	0.5	0.5	0.5	0		0	0.5	1.8	0	0	2	0.5	0	0	0.5	0	4.1	3.9	0	0	0.5
Row 2	13		0	0	0	4.7	0.5	3	0	2.5	4.1	0	6.7	2.3	1.6	1.9	1.3	1.6		1.5	1.2	1.5	1	0	1.1	2	0	1.8	1.3	1.7	6.5	10.1	0	0	0.5
Row 3	15		3	1.7	1.9		0.5	17.1	0	4.6	11.6	0	22	11.7	2	4.5	2.5	4.4		2.9	2	7	3.2	0	0.5	4.8	3.9	2.6	4.3	6	20.8	13	0	0	0.5
Row 4	17		18.8	14.4	11.6		1.1	143.4	3.3	39.8	32.7	4.1	143.5	25.6	2.8	5.3	2.6	6.7		17.7	4.3	15.5	3.6		0.5	9.2	23.7	6.6	7.3	9.7	85.8	39	0	9.5	3.2
Row 5	20		27.2	13.8	3.4		19.634	809.99	20.541	313.74	220.31	47.376	369.71	328.7	3.598	5.0759	2.5639	5.3049		17.281	5.3448	22.888	2.9564		3.3506	7.9063	95.386	302.36	11.955	12.108	159.63	268.06	0	39.367	4.1149
Row 6	22		621.9	63	18.5		76.7	1134.3	196	839.1	518.2	45.4	1053.8	571.4	5.1	6.2	2.4			15.1	4.4	29.2	4.1		23.9	10.4	192.6	350.6	22.8	16.2	277.3	362	0	240.4	38.4
Row 7	24		1220.2	179.7	11.7		622.8	1572	442.4	1323.2	767	47.9	1692.5	1789.1	28.5	19.7	6.6			127	28.7	57.4	11.6		55.2	20.7	382	1240.3	444.3	664.8	622.5	664.9	0	504.1	52.1
Row 8
					TWO WAY ANOVA
					Šídák's multiple comparisons test	Predicted (LS) mean diff,	Summary	Adjusted P Value
					Wild-type - CD93ko
					Row 1	0	ns	>0,9999
					Row 2	-0.0625	ns	>0,9999
					Row 3	0	ns	>0,9999
					Row 4	1.365	ns	>0,9999
					Row 5	14.67	ns	>0,9999
					Row 6	82.55	ns	0.9509
					Row 7	262.2	*	0.0147

## Sheet: Figure 2D
CD31 area in HCmel12 tumor
	CD31 area	Tumor area	CD31/tumor	Average		CD31 area	Tumor area	CD31/tumor	Average
Wild-type n=7	3550.35	123022	0.0288594	0.0921376	CD93-/- n=7	16592.3	108021	0.153603	0.0766907
	4752.26	102465	0.0463795			4077.84	99068.9	0.0411616
	14044.4	107481	0.130669			5866.36	97486.4	0.0601762
	12476.9	116384	0.107204			8487.44	107094	0.0792524
	16483	104468	0.15778			4470.44	116374	0.0384143
	8921.08	118949	0.0749992			12144.3	78061.8	0.155572
	16177.6	118364	0.136676			6044.29	128023	0.0472124
	6723.88	123298	0.0545336			5035.81	132058	0.0381334
	7818.18	134976	0.0579228	0.0974785		2109.95	118862	0.0177512	0.126712
	5278.32	121342	0.0434993			3203.09	116600	0.0274708
	14868.4	101310	0.146762			5055.61	79531.5	0.0635674			Wild-type	CD93-/-
	8976.75	126517	0.070953			4295.09	96871.1	0.0443382			0.092138	0.076691		Unpaired t test
	13884	132069	0.105127			6926.79	91911.4	0.0753638			0.097479	0.126712		P value	0.1113
	8954.94	76731.6	0.116705			5997.23	10633.5	0.563993			0.072239	0.048361		P value summary	ns
	10408.3	73618.3	0.141381			8101.15	85728.2	0.0944981			0.110362	0.062343		Significantly different (P < 0.05)?	No
											0.098365	0.033587		One- or two-tailed P value?	Two-tailed
	3633	94650.4	0.0383834	0.072239		4940.82	110752	0.0446117	0.0483613		0.185707	0.093107		t, df	t=1,719, df=12
	5197.96	90617.6	0.0573615			7657.75	69565.2	0.11008			0.0663414	0.0520018
	6237.72	111659	0.0558641			4333.83	114573	0.0378261
	3288.33	107959	0.0304591			3072.8	92423.9	0.0332468
	4637.47	90250.8	0.0513842			5484.09	101566	0.0539953
	3934.06	44632.1	0.0881441			4578.64	105773	0.0432874
	8032.27	69268.7	0.115958			4793.59	121043	0.0396024
	13860.7	98753.2	0.140357			2617.92	107998	0.0242404
	6042.57	134980	0.0447663	0.110362		9251.4	114275	0.0809573	0.0623433
	7665.78	138715	0.0552629			4450.35	109968	0.0404694
	25245.1	127164	0.198524			7938.43	114781	0.0691613
	10469.7	121641	0.0860701			5639.92	103324	0.0545851
	27540.4	120074	0.229361			9654.91	86097.8	0.112139
	10573.9	93533.7	0.113049			5129.37	129667	0.039558
	9859.82	105846	0.0931524			9755.36	119165	0.0818642
	7263.43	115824	0.0627109			2215.27	110699	0.0200117
	17525.9	125166	0.140022	0.0983652		3449.62	108591	0.0317671	0.0335866
	8067.28	105465	0.0764927			4450.93	117067	0.0380204
	9881.06	97317.1	0.101535			3893.88	120804	0.0322331
	11375.1	95710.5	0.118849			5130.23	126752	0.0404746
	5143.72	113397	0.0453603			2311.42	107217	0.0215583
	12727.1	116796	0.108969			2535.55	118551	0.0213879
	9045.92	62608	0.144485			4901.21	120512	0.04067
	6181.76	120717	0.0512088			4484.5	105315	0.0425818
	11896.6	118099	0.100734	0.0663414		1866.3	112424	0.0166005	0.0520018
	7326.56	124579	0.0588105			8628.06	117408	0.073488
	8000.13	122828	0.065133			3960.75	127220	0.031133
	8575.25	100941	0.0849535			8998.57	101121	0.088988
	5508.19	116938	0.0471035			6343.34	104288	0.0608255
	5858.04	141794	0.0413136			4539.89	110794	0.0409758
	11278.7	110412	0.102151	0.185707		16782.3	138370	0.121285	0.0931067
	4564.57	89123.5	0.0512162			10584.5	127463	0.0830395
	8369.48	103691	0.080716			13240.3	108608	0.121909
	9600.96	103355	0.0928929			6871.97	123549	0.0556216
	5980.29	8965.12	0.667062			7908.86	104873	0.0754138
	11326.9	94231.4	0.120203			10200.8	100628	0.101371

## Sheet: Figure 2F
Fibrinogen area in HCmel12 tumor
	Fribrinogen	tumor area	Fibrinogen/tumor	%			Fribrinogen	tumor area	Fibrinogen/tumor	%
Wild-type n=9	280534	440621	0.636678	63.6678		CD93-/- n=8	201594	225195	0.8952	89.52		Unpaired t test
	260275	282174	0.922391	92.2391			845680	836436	1.01105	101.105		P value	0.014
	18109.4	709595	0.0255208	2.55208			120444	105913	1.13719	113.719		P value summary	*
	207671	258280	0.804055	80.4055			220045	192966	1.14033	114.033		Significantly different (P < 0.05)?	Yes
	84380.3	80396.1	1.04956	104.956			936517	688376	1.36047	136.047		One- or two-tailed P value?	Two-tailed
	151370	267101	0.566713	56.6713			200569	134076	1.49594	149.594		t, df	t=2,757, df=16
	146032	232928	0.626939	62.6939			152354	112469	1.35463	135.463
	314819	942024	0.334194	33.4194			140854	215927	0.652323	65.2323
	273282	389398	0.701808	70.1808

## Sheet: Figuire 2H
VE Cadherin in HCmel12 tumors grown in wild-type and CD93-/- mice
Wild-type n=9	VeCad	CD31	VeCad/CD31	Average		CD93-/- n=9	VeCad	CD31	VeCad/CD31	Average
	754.783	1066.167	0.707941	0.427487			106.473	234.471	0.454099	0.389399
	327.455	451.148	0.725826				535.810	2093.017	0.255999		Wild-type	CD93-/-		Unpaired t test
	169.611	912.628	0.185849				163.010	291.295	0.559605		0.427487	0.40685		P value	0.0005
	204.624	658.068	0.310947				109.917	204.624	0.537166		0.474848	0.191173		P value summary	***
	78.635	590.338	0.133203				144.643	631.378	0.229091		0.438274	0.419147		Significantly different (P < 0.05)?	Yes
	59.694	277.519	0.215099				98.724	328.603	0.300435		0.587859	0.396496		One- or two-tailed P value?	Two-tailed
	198.023	277.519	0.713548								0.533044	0.264847		t, df	t=4,347, df=16
							115.370	243.654	0.473499	0.336737	0.551482	0.279392
	287.564	918.080	0.313223	0.474848			5.740	265.466	0.0216224		0.730021	0.336737
	128.284	305.357	0.420112				289.860	687.915	0.42136		0.744177	0.389399
	611.575	913.202	0.669704				160.140	664.668	0.240932		0.578162	0.478965
	90.976	245.376	0.370762				165.019	379.401	0.434946
	185.682	313.967	0.591406				74.904	189.126	0.396053
	258.291	477.551	0.540866				57.972	138.616	0.41822
	439.955	838.297	0.52482				37.596	128.571	0.292414
	252.551	686.480	0.367893				54.528	164.445	0.331588
	61.703	158.418	0.389495	0.438274			606.122	1025.128	0.591265	0.279392
	40.179	137.181	0.29289				88.106	303.348	0.290445
	256.856	571.684	0.449297				64.573	147.226	0.438598
	94.994	229.305	0.414269				461.767	1805.740	0.255722
	73.182	248.533	0.294456				171.046	788.648	0.216885
	113.074	280.389	0.403275				289.573	1975.925	0.146551
	204.911	392.315	0.522312				195.440	683.897	0.285774
	538.106	1356.314	0.396741				76.339	394.324	0.193595
	173.916	298.469	0.582694				415.561	2213.265	0.187759
	631.378	990.689	0.637312				179.082	629.943	0.284283
							270.631	1483.450	0.182434
	226.722	380.835	0.595329	0.587859
	158.131	206.633	0.765275				278.380	810.459	0.343484	0.264847
	68.878	171.620	0.40134				3.731	240.497	0.0155137
	291.869	310.236	0.940797				68.304	223.278	0.305915
	373.374	555.038	0.6727				418.144	1042.060	0.401267
	327.742	655.772	0.49978				103.316	297.895	0.34682
	324.585	1173.214	0.276663				110.491	585.746	0.188633
	199.171	412.117	0.483288				213.233	762.532	0.279638
	357.015	733.259	0.486888				22.385	258.004	0.0867622
	381.696	490.179	0.778687				60.555	308.801	0.196097
	896.269	1365.784	0.65623				78.635	297.321	0.264478
	133.737	268.909	0.497332				413.839	853.795	0.484705
	274.362	482.717	0.56837	0.533044			141.486	153.827	0.919774	0.396496
	76.339	127.710	0.597753				376.818	766.550	0.491577
	156.696	398.916	0.392805				204.624	1553.189	0.131744
	313.106	417.570	0.749829				11.193	334.343	0.0334776
	161.862	509.120	0.317925				566.805	1184.120	0.478672
	142.347	270.057	0.5271				375.670	815.625	0.460592
	182.239	414.126	0.440057				635.682	1397.927	0.454732
	955.963	1292.602	0.739565				78.348	320.281	0.244623
	113.074	175.351	0.644844				124.841	236.767	0.527274
	78.635	169.898	0.462837				211.224	612.723	0.34473
	295.886	759.949	0.38935				45.631	332.334	0.137305
	198.023	298.756	0.662825				80.070	150.096	0.533459
	1013.648	2323.182	0.436319
							185.969	466.932	0.398279	0.419147
	182.813	335.491	0.544912	0.551482			651.467	1375.829	0.473509
	216.103	506.537	0.426628				195.153	424.171	0.460081
	246.524	303.635	0.811909				173.342	665.242	0.26057
	136.894	371.365	0.368624				308.227	952.519	0.323591
	117.092	262.883	0.445415				111.639	255.995	0.436098
	245.663	392.315	0.626188				262.309	1006.473	0.260622
	355.006	357.589	0.992777				424.171	730.389	0.580747
	122.832	431.059	0.284954				85.523	397.194	0.215318
	318.559	656.059	0.485565				121.971	324.585	0.375775
	623.629	1271.652	0.490409				75.478	123.406	0.611623
	1036.894	1973.629	0.525374				238.202	516.295	0.461368
	249.681	653.476	0.382081				123.406	202.902	0.608205
	187.978	239.636	0.784431				122.258	303.922	0.402268
	914.923	958.833	0.954205	0.730021			70.313	388.871	0.180813	0.191173
	542.411	747.895	0.72525				80.321	751.565	0.106872
	251.977	259.439	0.971238				50.797	272.927	0.186119
	538.680	1099.171	0.490078				174.490	900.861	0.193692
	789.009	871.214	0.905643				214.094	815.051	0.262676
	1324.745	1554.624	0.852132				239.063	2380.006	0.100446
	331.760	549.011	0.604287				203.476	661.511	0.307593
	2143.240	2620.217	0.817963
	428.189	645.440	0.663406				573.980	1302.647	0.440626	0.40685
	443.112	1402.232	0.316005				313.106	1089.126	0.287484
							504.528	897.417	0.5622
	568.527	763.967	0.744177	0.744177			494.770	914.637	0.540947
	987.245	1209.375	0.816327				415.274	819.069	0.507007
	683.610	1123.565	0.608429				99.011	329.177	0.300783
	1149.107	1235.778	0.929865				303.922	1484.885	0.204677
	581.154	860.969	0.675				1508.418	3669.452	0.411074
	664.239	735.93	0.902584	0.578162			101.859	492.372	0.206874	0.478965
	1433.49	2441.57	0.587119				246.817	232.205	1.06293
	1633.11	2556.05	0.638921				232.521	497.838	0.467062
	150.424	234.833	0.640557				819.393	3121.58	0.262493
	1176.16	1622.07	0.725099				1293.05	1309.77	0.987239
	233.256	730.884	0.319142				239.353	1098.17	0.217957
	209.184	216.332	0.966958				862.807	1569.09	0.549876
	320.189	450.535	0.710686				3851.62	7168.82	0.537274
	241.35	334.17	0.722237				791.117	1548.91	0.510757
	280.77	924.721	0.303627				1021.33	1178.06	0.866959
	330.175	848.826	0.388978				992.102	1757.25	0.564575
	517.074	778.397	0.664281				551.028	1597.16	0.345005
	651.73	1674.84	0.389129				1307.35	2287.26	0.57158
	508.139	954.259	0.532496				589.711	1902.63	0.309945
	162.092	489.954	0.330831				431.403	557.019	0.774485
	71.06	306.103	0.232144				1096.8	3011.94	0.36415
	584.245	773.352	0.755471				759.897	3480.24	0.218346
	10417.7	12933.1	0.805509				459.365	1562.05	0.294078
	21633.7	29505.7	0.733202				267.84	1027.21	0.260745
	108.587	598.646	0.181388				1855.22	3270.74	0.567218
	370.645	1279.91	0.289586				1251.64	3428.63	0.365055
	150.634	593.18	0.253943				385.047	823.913	0.467339
	468.615	1207.91	0.387956				299.165	1482.58	0.201786
	530.74	747.177	0.710327				244.504	485.119	0.504008
	447.486	1639.52	0.272937				1997.55	6255.98	0.319303
	1296.1	1268.98	1.02137				249.655	927.034	0.269305
	806.254	1483.63	0.543432				101.649	633.65	0.160418
	811.509	2804.33	0.289377				1449.89	3314.68	0.437415
	1756.41	1941.21	0.904803				10269.9	15414.9	0.666232
	3105.18	3664.2	0.847438				758.74	1323.54	0.573267
	2099.83	2919.54	0.719234				2474.47	2512.84	0.984731
	1354.76	1748.42	0.774845				787.332	1795.62	0.438473
	642.585	1449.26	0.443389
	1213.27	2605.87	0.465591
	161.356	396.504	0.406947
	4048.51	4251.39	0.95228

## Sheet: Figure 2J
	Claudin-5 in HCmel12 tumors grown in wild-type and CD93-/- mice
	Claudin5	CD31	Claudin5/CD31	Average		Claudin5	CD31	Claudin5/CD31	Average
Wild-type n=9	934.122	2189.084	0.426718	0.312319	CD93-/- n=9	14.113	323.212	0.0436648	0.156937
	250.449	1756.091	0.142617			50.900	367.922	0.138345
	358.437	845.973	0.423698			58.939	1268.150	0.0464764
	129.852	453.700	0.286207			37.770	118.746	0.318074			Wild-type	CD93-/-		Unpaired t test
	59.691	211.406	0.282352			64.087	269.131	0.238126			0.516973	0.156937		P value	0.0019
											0.336929	0.18897		P value summary	**
	42.050	91.850	0.457812	0.351683		36.150	259.819	0.139135	0.18897		0.351683	0.255611		Significantly different (P < 0.05)?	Yes
	17.873	141.130	0.126642			215.546	1317.285	0.163629			0.312319	0.175201		One- or two-tailed P value?	Two-tailed
	37.828	128.116	0.295264			257.256	792.720	0.324523			0.445504	0.242902		t, df	t=3,705, df=16
	13.940	31.928	0.436607			69.040	536.896	0.128591			0.437375	0.180192
	83.984	159.582	0.526275								0.311568	0.166405
	235.005	878.537	0.267496			53.444	159.697	0.334659	0.255611		0.13321	0.097901
						68.888	643.763	0.107008			0.1944	0.103403
	158.020	420.037	0.376205	0.336929		45.463	64.897	0.700541
	114.697	369.311	0.31057			26.086	147.956	0.176309
	24.177	59.807	0.40425			187.114	368.327	0.508011
	44.768	63.971	0.699817			271.965	1634.568	0.166383
	72.069	255.886	0.281645			1.810	144.717	0.0125072
	43.785	266.528	0.164279			3.066	77.680	0.0394696
	24.235	193.360	0.125336
	22.731	68.194	0.333328			163.554	579.517	0.282225	0.175201
						59.604	397.906	0.149794
	438.184	746.520	0.586969	0.516973		34.650	296.005	0.117059
	83.225	155.583	0.534923			69.658	459.104	0.151726
	225.990	344.645	0.655718
	82.216	161.017	0.510604			44.248	226.387	0.195453	0.242902
	61.654	207.835	0.296649			18.278	109.087	0.167554
						36.266	283.186	0.128064
	15.422	95.816	0.160954	0.445504		22.731	54.196	0.419422
	97.28	100.664	0.966383			7.461	178.553	0.0417859
	90.578	276.484	0.327607			15.501	74.73	0.207427
	47.566	75.97	0.626116			40.43	1280.76	0.0315672
	115.623	194.344	0.59494			15.617	95.263	0.163936
	369.715	1833.25	0.201672			26.375	36.555	0.721516
	50.668	273.527	0.185239			18.22	91.503	0.199119
	91.33	208.514	0.438004			23.483	43.207	0.5435
	456.071	940.31	0.485022			64.087	671.237	0.095476
	114.119	191.856	0.594816
	206.895	387.53	0.533881			4.454	233.039	0.0191127	0.180192
	233.386	385.217	0.605856			14.113	123.316	0.114446
	25.045	352.421	0.0710656			36.266	96.709	0.375001
	167.968	1253.46				11.395	30.424	0.37454
						15.501	156.863	0.0988187
	254.96	1123.55	0.226924	0.437375		18.74	188.849	0.0992327
	48.933	253.399	0.193107
	783.505	1421.08	0.551345			25.97	612.818	0.042378	0.166405
	81.902	241.483	0.339163			187.576	1076.58	0.174233
	30.308	60.038	0.504814			53.502	376.425	0.142132
	52.75	118.862	0.443792			54.081	426.052	0.126935
	1260.4	2964.55	0.425157			213.257	1554.52	0.137185
	320.667	680.781	0.471028			48.528	364.799	0.133027
	121.985	173.868	0.701595			78.258	379.028	0.20647
	4.627	219.851	0.0210461			17.641	86.066	0.204971
	476.373	510.499	0.933152			6.189	84.91	0.0728889
						25.623	109.203	0.234636
	49.164	60.559	0.811836	0.311568		36.613	98.907	0.370176
	3.933	58.361	0.0673909			106.542	775.003	0.137473
	18.162	109.723	0.165526			37.943	480.653	0.0789405
	60.732	253.688	0.239396			139.916	441.38	0.316997
	17.352	63.162	0.274722			163.283	1388.11	0.11763
	594.599	963.504	0.617121
	82.075	432.877	0.189604			134.421	820.003	0.163927	0.0979013
	16.484	90.578	0.181987			41.934	1035.4	0.0405003
	53.444	138.875	0.384835			65.822	1157.56	0.0568628
	289.722	1042.92	0.277799			75.424	1129.45	0.0667795
	49.916	144.312	0.345889			35.456	1182.78	0.0299769
	61.022	379.722	0.160702			97.519	627.163	0.155492
	115.623	310.256	0.37267			59.229	1196.31	0.0495097
	290.532	1066.29	0.272471			45.115	306.322	0.14728
						44.537	288.218	0.154525
	94.28	693.679	0.135913	0.13321		19.897	153.219	0.12986
	88.785	950.606	0.0933983			55.295	672.683	0.0822007
	9.254	520.39	0.0177828
	58.303	633.41	0.0920462			470.416	2216.27	0.212256	0.103403
	27.127	255.828	0.106036			492.279	2592.58	0.18988
	72.763	1403.67	0.0518377			256.059	1886.35	0.135743
	64.723	212.795	0.304157			29.325	1808.72	0.0162131
	26.954	214.414	0.12571			51.941	850.716	0.0610556
	131.182	492.626	0.266291			11.857	936.319	0.0126634
	153.624	792.124	0.193939			25.45	265.429	0.0958825
	69.119	883.858	0.0782015			177.917	727.574	0.244535
						6.478	365.03	0.0177465
	3.702	106.311	0.0348224	0.1944		104.17	2167.91	0.0480508
	20.938	104.98	0.199448
	7.982	109.434	0.0729389
	559.2	1188.79	0.470393

## Sheet: Figure 2L
	ZO-1 in HCmel12 tumors grown in wild-type and CD93-/- mice
	ZO-1	CD31	ZO-1/CD31	Average		ZO-1	CD31	ZO-1/CD31	Average
Wild-type n=9	50.722	167.979	0.301954	0.492815	CD93-/- n=9	23.83	169.125	0.140902	0.343232
	125.521	439.746	0.28544			123.316	508.532	0.242494
	203.598	504.541	0.403531			59.46	102.377	0.580795			Wild-type	CD93-/-		Unpaired t test
	82.596	315.114	0.262115			89.016	500.897	0.177713			0.492815	0.343232		P value	0.0002
	68.541	145.7	0.470426			29.73	163.515	0.181818			0.612252	0.319573		P value summary	***
	41.414	129.505	0.319787			13.882	79.299	0.175059			0.734894	0.36215		Significantly different (P < 0.05)?	Yes
	24.929	64.781	0.38482			84.042	544.509	0.154345			0.520114	0.371252		One- or two-tailed P value?	Two-tailed
	51.709	62.988	0.820934			195.038	445.949	0.437355			0.609574	0.410335		t, df	t=4,808, df=16
	37.249	59.691	0.62403			81.83	276.786	0.295644			0.615954	0.372617
	80.282	131.298	0.611449			175.947	367.658	0.478562			0.406089	0.341078
	30.54	95.379	0.320196			105.707	443.229	0.238493			0.418292	0.295601
	36.324	80.861	0.449215			114.35	212.39	0.538396			0.424233	0.297291
	400.201	475.101	0.842349			167.506	1042.57	0.160667
	27.59	84.736	0.3256			187.576	331.483	0.565869
	79.762	128.81	0.619222			74.614	217.017	0.343816
	112.615	200.128	0.562715			507.433	1124.59	0.451216
	27.474	100.584	0.273145			169.183	392.505	0.431034
	35.109	55.469	0.632948			124.993	460.525	0.271414
	989.706	1359.36	0.728065			153.566	2444.91	0.0628105
	19.434	35.167	0.55262			56.394	118.804	0.474681
	131.702	218.81	0.601901			53.734	149.633	0.359105
	34.936	87.512	0.399214			61.947	173	0.358075
	144.369	265.834	0.54308			584.13	1176.24	0.496607
						319.626	664.007	0.481359
	383.771	887.803	0.43227	0.612252		353	731.507	0.482565
	65.013	86.934	0.747843
	170.687	249.176	0.685006			11.799	48.123	0.245184	0.319573
	206.837	287.062	0.720531			47.082	288.623	0.163126
	118.457	171.786	0.689561			77.101	518.018	0.148838
	160.102	292.556	0.547252			51.073	69.813	0.731569
	1091.62	1902.46	0.573794			37.885	143.155	0.264643
	569.323	885.998	0.642578			176.413	940.715	0.187531
	134.537	197.872	0.679919			99.601	456.013	0.218417
	152.236	209.266	0.727476			48.586	648.795	0.0748865
	370.641	583.783	0.634895			37.77	236.914	0.159425
	171.207	253.167	0.676261			60.327	249.408	0.241881
	293.424	503.333	0.582962			88.149	329.921	0.267182
	2069.41	2524.79	0.819638			345.867	563.309	0.613992
	406.271	516.63	0.786387			40.951	138.47	0.295739
	1101.22	1616.69	0.681156			44.942	96.651	0.464993
	91.041	122.506	0.743155			113.888	543.121	0.209692
	291.457	626.874	0.464937			113.541	342.241	0.331757
	178.38	349.992	0.509669			57.725	266.933	0.216253
	113.714	397.479	0.286088			188.27	755.511	0.249196
	812.773	1398.17	0.58131			46.677	134.999	0.345758
	405.634	830.356	0.488506			28.4	71.028	0.399842
	166.291	326.971	0.50858			53.097	196.599	0.270078
	98.329	179.479	0.547858			54.254	211.985	0.255933
	134.652	245.417	0.548666			110.417	111.053	0.994273
	220.372	501.302	0.439599	0.734894		98.618	215.802	0.456984	0.36215
	313.61	443.52	0.707093			75.308	860.144	0.0875528
	130.835	274.568	0.476512			89.132	519.638	0.171527
	170.34	134.363	1.26776			70.623	134.999	0.523137
	121.176	136.85	0.885466			94.395	280.757	0.336216
	147.146	125.687	1.17073			50.437	215.282	0.234283
	84.331	65.013	1.29714			795.247	2413.79	0.329459
	107.236	109.897	0.975786			232.345	830.703	0.279697
	83.695	134.421	0.622633			128.926	234.947	0.548745
	500.377	904.449	0.55324			39.736	113.367	0.350508
	416.798	732.49	0.569015			222.454	451.675	0.492509
	341.547	586.559	0.582289			203.598	463.995	0.438794
	433.398	1460.24	0.2968			962.405	1936.21	0.497057
	67.384	88.38	0.762435			147.493	371.277	0.397259
	30.887	50.321	0.613799			69.466	457.459	0.151852
	75.308	85.893	0.876765			285.847	667.94	0.427953
	116.664	171.554	0.680042			25.508	44.248	0.576478
	387.125	337.209	1.14803			198.739	1145.7	0.173465
	282.897	261.033	1.08376			124.01	110.996	1.11725
	45.289	62.872	0.720337			84.62	684.83	0.123564
	45.81	56.741	0.807353			68.541	154.492	0.443654
	67.731	193.823	0.349448			47.371	253.225	0.187071
	378.565	746.661	0.507011			71.549	263.752	0.271274
	155.764	386.142	0.403385			42.166	559.895	0.0753105
	139.511	244.954	0.56954
	88.033	149.749	0.58787			13.014	22.153	0.58746	0.371252
	72.821	123.026	0.591916			21.748	121.291	0.179304
	93.239	79.183	1.17751			55.411	132.165	0.419256
	106.368	149.633	0.710859			63.219	155.07	0.40768
	72.011	117.532	0.612693			241.021	1013.65	0.237775
						94.916	273.18	0.347449
	65.186	234.427	0.278065	0.520114		57.204	716.815	0.079803
	202.094	473.076	0.427191			245.937	828.91	0.296699
	49.453	124.472	0.397302			277.923	753.486	0.36885
	107.93	420.731	0.25653			71.144	126.092	0.564223
	144.369	296.663	0.486643			29.788	118.284	0.251835
	95.61	101.278	0.944035			41.703	162.358	0.256858
	61.6	80.282	0.767295			69.871	213.142	0.327814
	89.826	118.341	0.759044			124.993	260.513	0.479796
	230.899	436.81	0.528603			74.441	257.332	0.28928
	1403.55	2383.49	0.588866			57.031	189.601	0.300795
	1019.9	2616.81	0.389749			26.838	51.594	0.520177
	199.434	477.067	0.418042			44.017	88.554	0.497064
						43.554	63.219	0.688938
	241.83	352.306	0.68642	0.609574		327.839	1011.92	0.323978
	55.18	133.785	0.412453
	142.519	273.585	0.520931			73.342	76.696	0.956269	0.410335
	168.142	427.556	0.393263			61.889	219.446	0.282024
	251.779	872.464	0.288584			98.733	268.321	0.367966
	127.075	475.043	0.267502			144.138	417.607	0.345152
	802.65	891.84	0.899993			85.546	272.602	0.313813
	183.007	448.147	0.408364			28.631	64.318	0.445148
	855.69	1180.87	0.724628			72.011	247.499	0.290955
	263.636	270.635	0.974139			36.844	130.951	0.281357
	60.038	59.633	1.00679
	97.577	188.328	0.518123			3410.55	8974.33	0.380034	0.372617
	129.331	157.094	0.823271			1131.07	2573.28	0.439543
						288.653	1243.75	0.232082
	111.845	270.678	0.413203	0.615954		1259.21	3845.74	0.327429
	289.705	521.805	0.555198			9121.49	13180.9	0.692022
	418.894	518.967	0.807169			253.229	1514.64	0.167187
	1891.28	2757.03	0.685985			414.69	1560.26	0.265782
	1384.51	2005.75	0.690268			946.376	3836.17	0.246698
	306.734	449.694	0.682095			550.922	1560.58	0.353024
	118.783	166.086	0.71519			1455.25	3970.19	0.366544
	304.631	464.726	0.655507			207.608	653.833	0.317525
	382.839	707.127	0.541401			129.4	417.423	0.309997
	150.529	485.644	0.309957			850.088	2335.61	0.363968
	355.088	689.363	0.515096			726.995	2126.85	0.341818
	216.122	434.662	0.497219			417.633	1291.69	0.323323
	229.577	269.207	0.85279			1617.55	2967.58	0.545075
	450.955	567.321	0.794885			858.497	2382.49	0.360335
	452.637	1396.17	0.324198			747.808	1603.89	0.466247
	1021.64	3352	0.304785			738.032	2153.44	0.342722
	1995.45	2055.58	0.970749			3142.39	8714.9	0.360577
	1238.5	2260.56	0.547873			584.245	1000.72	0.583823
	200.355	598.961	0.334504			545.141	910.951	0.598431
	769.883	2264.97	0.339908			571.841	3074.17	0.186015
	196.045	483.752	0.405259
	2340.66	5802.4	0.403395			223.586	508.665	0.439555	0.341078
	939.753	1516.85	0.619542			295.802	667.813	0.442941
	2213.47	3889.04	0.569154			10202.1	16056.2	0.635399
	620.616	863.227	0.718949			858.392	1285.8	0.667593
	233.256	334.17	0.698016			231.469	788.804	0.293443
	381.578	569.213	0.670361			1122.45	3726.95	0.301171
	381.578	569.213	0.670361			73.582	419.315	0.175481
	1863.53	2477.94	0.752047			213.81	802.68	0.26637
	612.206	777.241	0.787666			280.139	493.949	0.567142
	207.397	242.402	0.855591			139.071	684.632	0.203132
	278.247	456.632	0.609346			1518.43	4462.15	0.340291
	454.424	786.386	0.577864			703.974	2032.35	0.346385
	866.276	1078.93	0.802904			446.015	1009.34	0.441887
	61.073	149.898	0.40743			546.718	1344.98	0.406487
	111.215	315.353	0.352668			200.039	1099.95	0.181861
	979.908	1186.57	0.825832			69.378	246.396	0.281571
	1412.47	1824.21	0.774289			108.482	326.706	0.332048
	515.498	910.32	0.566282			581.196	1534.4	0.378776
	478.601	746.021	0.641538			393.561	609.894	0.645294
	1121.08	1478.59	0.758211			315.143	1254.16	0.251278
	2710.15	3667.45	0.738972			90.401	486.485	0.185825
	427.514	606.214	0.70522			818.132	2482.78	0.329523
	268.996	862.386	0.311921			12291.2	14822.1	0.829247
	436.764	730.253	0.5981			3230.06	7458.11	0.433094
	211.287	319.663	0.660968			1060.22	2272.33	0.466577
	302.214	509.926	0.592662			282.452	1320.38	0.213916
	617.042	886.984	0.695663			29.328	341.212	0.0859524
	2052.64	2646.66	0.775558			1192.14	1220.52	0.976746
	4951.15	5707.37	0.867502			24.598	1320.91	0.018622
	58.13	218.33	0.266248			24.598	820.024	0.0299967
	226.844	272.045	0.833847			70.744	593.81	0.119136
	1551.54	1940.68	0.79948			281.505	782.812	0.359607
	528.217	1286.12	0.410707			301.057	2255.3	0.133488
						25.754	468.615	0.0549577
	509.086	951.001	0.535316	0.406089		301.268	602.956	0.499652
	1929.96	4769.72	0.404628			189.212	708.284	0.267141
	364.233	1269.3	0.286956			26.91	1469.34	0.0183144
	457.893	1201.71	0.381035
	618.513	1361.59	0.454258			524.853	1546.39	0.339406	0.295601
	273.727	995.15	0.275061			265.738	1019.54	0.260646
	442.546	1345.19	0.328983			255.016	788.278	0.32351
	199.829	1892.54	0.105588			97.234	484.698	0.200607
	447.381	2345.28	0.190758			618.408	2273.91	0.271958
	8072.21	12130.8	0.66543			96.813	712.699	0.13584
	434.662	1058.64	0.410585			74.213	347.625	0.213486
	309.992	1263.83	0.24528			573.733	1789.53	0.320606
	1036.88	1596.95	0.649289			1262.36	2989.45	0.422272
	3446.81	5331.78	0.646465			475.658	1028.79	0.462348
	1022.38	1464.29	0.698205			197.621	215.912	0.915285
	3684.06	6568.08	0.560905			47.934	206.346	0.232299
	24.282	161.461	0.150389			81.361	336.272	0.24195
	78.628	214.651	0.366306			118.258	439.077	0.269333
	429.932	1206.65	0.356303			36.266	209.815	0.172848
	935.023	1320.6	0.708032			85.251	355.088	0.240084
	810.879	888.666	0.912468			42.047	199.408	0.210859
	931.869	1482.58	0.628545			38.788	281.505	0.137788
	869.114	1573.61	0.552304			82.623	448.643	0.184162
	111.53	423.099	0.263603			125.511	459.155	0.273352
	159.674	690.939	0.231097			49.931	396.084	0.126062
	1015.54	1327.85	0.764804			55.187	351.724	0.156904
	113.527	171.132	0.663388			86.407	402.917	0.214454
	357.19	906.01	0.394245			161.04	278.142	0.578985
	1473.02	6055.21	0.243264			63.701	299.06	0.213004
	269.102	472.61	0.569395			133.71	336.167	0.397749
	659.93	2161.75	0.305276			80.941	511.188	0.158339
	509.401	674.12	0.755653			682.215	4897.54	0.139297
	131.502	522.541	0.251659			440.759	1660.86	0.26538
	187.32	530.319	0.353221			8.199	2177.73	0.00376494
	168.294	419.63	0.401053			739.083	2293.57	0.322242
	353.616	1798.36	0.196633			109.953	675.172	0.162852
	177.859	579.725	0.306799			647.736	2367.36	0.273611
	188.792	403.337	0.468075			9725.71	14131.7	0.688218
	240.615	379.37	0.634249			370.54	631.653	0.58662
	668.654	1259.94	0.530702			1750	7216.23	0.242509
	2746.83	4257.48	0.645178			2065.78	3570.22	0.578613
	2264.45	12751.5	0.177583
	515.603	5207.43	0.0990129			144.327	609.894	0.236643	0.297291
	205.505	1081.35	0.190045			160.41	503.199	0.31878
	969.186	5508.91	0.175931			797.634	3446.81	0.231412
	98.811	434.662	0.227328			363.602	373.904	0.972447
	130.241	2174.36	0.0598985			341.318	381.367	0.894986
	1470.18	4648.62	0.316261			836.002	3928.99	0.212778
	448.327	2786.15	0.160913			273.517	2104.04	0.129996
						726.89	2916.49	0.249234
	2540.7	4201.35	0.604734	0.418292		648.787	2726.76	0.237934
	795.952	1529.88	0.520269			2201.48	4404.54	0.499821
	2054.21	4661.45	0.440681			32.797	273.306	0.120001
	1371.26	2657.48	0.516			2269.49	5479.16	0.414205
	359.713	644.372	0.558238			16.293	288.023	0.0565684
	208.028	319.243	0.651629			83.779	634.386	0.132063
	61.914	283.082	0.218714			88.509	750.436	0.117943
	1151.67	1907.68	0.603703			1116.04	6213.62	0.179611
	149.793	685.999	0.218357			741.606	2223.77	0.333491
	756.323	2031.93	0.37222			92.504	306.944	0.301371
	461.467	950.055	0.485727			11.773	641.429	0.0183543
	933.131	3083.84	0.302587			3338.02	5543.81	0.602116
	464.095	759.791	0.610819			46.357	216.438	0.214181
	286.446	520.964	0.549838			431.614	1119.19	0.385649
	565.113	3788.76	0.149155			837.053	1998.18	0.418907
	189.738	249.97	0.759043			34.584	512.239	0.0675154
	309.887	607.476	0.510122			251.021	1391.65	0.180376
	235.043	445.594	0.527482			722.264	2271.6	0.317954
	948.898	3537.21	0.268261			55.712	490.375	0.113611
	683.161	2196.65	0.311002			534.314	1459.04	0.366211
	100.913	100.177	1.00735
	64.647	151.265	0.427376
	175.547	688.206	0.255079
	322.081	489.008	0.658642
	538.939	2063.46	0.261182
	236.62	491.951	0.480983
	117.417	348.676	0.336751
	327.232	1358.86	0.240814
	90.086	486.695	0.185097
	323.132	1268.25	0.254787
	134.341	514.762	0.260977
	373.904	1976.95	0.189132
	701.872	1878.24	0.373685
	736.245	8758.84	0.0840574
	158.307	508.77	0.311156
	437.29	435.083	1.00507
	54.661	74.003	0.738632
	93.134	223.691	0.416351
	757.374	3698.04	0.204804
	241.14	596.123	0.404514
	58.761	109.112	0.538538
	116.05	496.156	0.233898
	61.599	171.552	0.359069
	205.716	372.643	0.552046
	753.064	2118.23	0.355516
	173.865	1244.7	0.139684
	646.895	3141.03	0.20595
	6043.54	7612.95	0.79385	0.424233
	4583.35	8670.43	0.528618
	5877.24	7840.42	0.749608
	2275.59	5946.51	0.382676
	77.682	405.019	0.191798
	38.788	210.551	0.184221
	117.311	933.656	0.125647
	406.491	1314.29	0.309286
	85.04	141.068	0.60283
	1487.1	2934.15	0.506825
	324.814	648.156	0.501136
	332.488	912.212	0.364485
	360.975	584.455	0.617627
	269.732	1217.16	0.221608
	245.345	563.537	0.435366
	331.121	630.602	0.525087
	210.025	1327.74	0.158182
	294.961	1087.86	0.271138
	350.988	858.918	0.40864
	51.403	356.139	0.144334
	225.688	386.518	0.5839
	417.107	898.232	0.464364
	1553.12	3270.85	0.474836
	974.547	3223.75	0.302302
	464.2	666.552	0.69642
	190.684	377.058	0.505715
	60.022	237.146	0.253101
	877.734	2558.78	0.343029
	708.809	2280.11	0.310866
	318.086	1271.4	0.250186
	605.373	1903.05	0.318106
	212.023	438.762	0.48323
	2839.44	2866.14	0.990684

## Sheet: Figure 2N
		Pericytes in HCmel12 tumors grown in wild-type and CD93-/- mice
	Desmin	CD31	Desmin/CD31	Average			Desmin	CD31	Desmin/CD31	Average
Wild-type n=9	757.94	2683.07	0.28249	0.794247		CD93-/- n=9	550.733	337.5	1.6318	1.30255
	625.064	511.703	1.22154				1266.49	808.45	1.56656
	363.329	734.981	0.494338				1145.95	929.56	1.23279
	366.486	402.36	0.910841				4087.6	3365.53	1.21455
	544.133	483.291	1.12589				517.443	400.351	1.29247
	613.871	788.074	0.778951				1386.45	957.972	1.44727
	1648.47	2210.68	0.745683				1605.42	2192.03	0.732391
	394.611	798.693	0.494071	0.736224			550.733	639.126	0.861697	0.683886		Wild-type	CD93-/-		Unpaired t test
	698.533	1777.33	0.393024				1463.36	1327.04	1.10272			0.794247	0.497927		P value	0.0476
	2485.05	2230.2	1.11427				2047.96	2536.7	0.807331			0.736224	0.197916		P value summary	*
	378.827	670.408	0.565069				588.616	920.95	0.63914			1.38639	0.616316		Significantly different (P < 0.05)?	Yes
	1558.07	2302.23	0.676764				581.441	885.938	0.6563			1.65407	0.382994		One- or two-tailed P value?	Two-tailed
	3030.04	3895.03	0.777925				644.005	1562.37	0.412197			1.20473	0.579359		t, df	t=2,145, df=16
	720.344	705.708	1.02074				336.639	980.644	0.343284			0.845517	0.683886
	611.288	720.918	0.84793				299.043	461.193	0.648412			0.656614	1.30255
	676.435	412.978	1.63794	1.38639			655.772	1332.21	0.492245	0.579359		0.723385	0.884071
	1108.64	720.918	1.53782				443.399	770.568	0.575418			0.662848	0.386884
	1494.93	1652.77	0.904498				268.335	632.526	0.424228
	1277.39	730.676	1.74823				958.121	815.242	1.17526
	293.304	334.63	0.876502				304.496	659.79	0.461504
	720.918	446.843	1.61336				133.737	384.853	0.347502
	2175.38	1368.08	1.5901	1.65407			87.245	309.088	0.282266	0.382994
	1453.89	1028.28	1.4139				311.671	651.18	0.478625
	987.532	487.883	2.02412				244.515	690.784	0.353967
	5128.51	3130.2	1.6384				1372.96	1906.19	0.720265
	906.314	675	1.34269				181.091	932.717	0.194154
	2314	1208.23	1.9152				272.353	1013.65	0.268686
	469.228	651.467	0.720264	1.20473			386.862	1539.41	0.251305	0.616316
	336.065	340.657	0.98652				407.813	1820.09	0.224062
	737.277	437.946	1.68349				373.374	515.721	0.723984
	225.287	295.217	0.763123				408.673	462.915	0.882825
	1008.2	465.21	2.16718				983.227	1936.93	0.507622
	1730.84	1114.67	1.55278				295.026	292.156	1.00982
	184.247	329.177	0.55972				579.145	810.459	0.714589
	43.622	202.041	0.215907	0.845517			50.223	310.523	0.161737	0.197916
	441.39	806.728	0.547136				140.625	737.877	0.190581
	744.165	894.547	0.83189				350.415	898.565	0.389972
	288.138	437.085	0.659226				120.249	655.772	0.18337
	559.917	416.709	1.34366				88.106	897.608	0.0981564
	642.283	435.364	1.47528				280.676	1714.76	0.163682
	153.827	249.107	0.617514	0.656614			280.676	193.431	1.45104	0.497927
	680.74	591.486	1.1509				202.328	459.758	0.440075
	1360.05	2468.4	0.550983				363.616	1118.69	0.325038
	239.636	1045.79	0.229143				117.953	375.957	0.313741
	530.07	649.458	0.816173				243.941	539.828	0.451887
	656.92	1369.8	0.479573				110.778	1269.64	0.0872513
	399.203	1055.55	0.378195				427.041	1025.41	0.416457
	1467.95	2188.3	0.67082				1372.42	3110.96	0.441156	0.884071
	5949.3	5854.31	1.01623				1899.48	1220.31	1.55655
	1481.320	3612.058	0.410104	0.723385			574.153	563.642	1.01865
	810.038	585.296	1.38398				437.08	543.88	0.803633
	207.923	269.732	0.77085				1412.89	2036.45	0.693801
	235.464	1180.052	0.199537				318.612	350.463	0.909117
	1443.898	2168.160	0.665955				491.951	579.62	0.848747
	1957.819	3077.161	0.636242				2457.02	2260.14	1.08711
	2744.311	4308.253	0.636989				1672.11	2179.2	0.767305
	1746.743	2358.108	0.740739				4710.96	6592.04	0.714643
	969.186	1222.835	0.792573				2021.2	7273.94	0.277869	0.386884
	990.946	947.322	1.04605				352.88	1185.1	0.297764
	320.084	666.972	0.479906				103.962	285.079	0.364678
	224.006	392.720	0.570396				92.924	412.272	0.225395
	613.047	950.475	0.64499				76.316	643.321	0.118628
	3777.408	3287.349	1.14907				67.381	393.876	0.171072
	599.697	1124.97	0.533078	0.662848			362.026	1053.6	0.34361
	140.017	418.264	0.334757				86.932	608.737	0.142807
	759.897	1234.92	0.615339				325.024	2923.33	0.111183
	250.916	275.514	0.91072				352.775	1621.65	0.217541
	58.445	66.75	0.875581				35.635	632.914	0.0563031
	98.601	151.054	0.652753				307.68	134.656	2.28493
	481.124	1043.92	0.46088				140.963	283.398	0.497403
	3230.16	5476.95	0.589774				122.252	229.472	0.532753
	1528.73	1429.5	1.06942				66.434	362.341	0.183347
	1743.27	3699.05	0.471276				132.869	453.794	0.292796
	4751.96	5014.01	0.947735				457.157	996.096	0.458949
	2635.51	5347.34	0.492864

## Sheet: Figure 3B
			Wild-type	CD93-/-		Unpaired t test
	Experiment 1	Number of cells transmigrated	5025	10085		P value	0.0256
	Experiment 2		6528	12596		P value summary	*
	Experiment 3		5498	8254		Significantly different (P < 0.05)?	Yes
						One- or two-tailed P value?	Two-tailed
						t, df	t=3,468, df=4

## Sheet: Figure 3C
Number of wild-type and CD93-/- mice with detectable CTCs
	CTCs	No CTCs
Wild-Type	3	6
CD93-/-	6	3

[truncated: 59 more sheets: Figure 3D, G, Figure 3H, Figure 4B, Figure 4C, Figure 4E, Figure 4G, Figure 4I, Figure 4K, Figure 4L, Figure 5A, Figure 5F, Figure 5H, Figure 5I,J, Figure 5K,L, Figure 6B, Figure 6E, Figure 6G, Figure 7B, Figure 7C, Figure 7E …]
